# Supplementary material for: Association of ADIPOQ Gene Polymorphisms with Type 2 Diabetes and Obesity Risk in the Kazakh Population: A Case–Control and Population-Based Study
Source: Genes (Basel). 2024 May 23;15(6):669. doi: 10.3390/genes15060669 (PMC11203345; doi:10.3390/genes15060669)
Supplement: Supplementary file 1 [file genes-15-00669-s001.zip]

Archive with 1 entries (1 files):
- genes-2986036-supplementary.pdf
